# Supplementary material for: Dietary Taurine Supplementation Improves Sperm Quality and Modulates Seminal Plasma Metabolism in Heat-Stressed Dairy Goat Bucks
Source: Animals (Basel). 2026 Apr 1;16(7):1086. doi: 10.3390/ani16071086 (PMC13072268; doi:10.3390/ani16071086)
Supplement: Supplementary file 1 [file animals-16-01086-s001.zip]

Archive with 1 entries (1 files):
- animals-4198836-supplementary.xlsx
