# Supplementary material for: Dietary Taurine Supplementation Improves Sperm Quality and Modulates Seminal Plasma Metabolism in Heat-Stressed Dairy Goat Bucks
Source: Animals (Basel). 2026 Apr 1;16(7):1086. doi: 10.3390/ani16071086 (PMC13072268; doi:10.3390/ani16071086)
Supplement: Supplementary file 1 [file animals-16-01086-s001.zip › animals-4198836-supplementary.xlsx]

## Sheet: Sheet1
Table S1. Acylcarnitine metabolites identified in seminal plasma of dairy goat bucks.
Metabolite Name	Cluster	Metabolite Category
Trans−Hexadec−2−Enoyl Carnitine	Cluster 2	Lipids: Acylcarnitines
Tridec−8−enoylcarnitine	Cluster 2	Lipids: Acylcarnitines
3−Hydroxyhexadecanoylcarnitine	Cluster 2	Lipids: Acylcarnitines
2−Hexenoylcarnitine	Cluster 4	Lipids: Acylcarnitines
3, 5−Tetradecadiencarnitine	Cluster 4	Lipids: Acylcarnitines
Vaccenyl carnitine	Cluster 4	Lipids: Acylcarnitines
Palmitoylcarnitine	Cluster 4	Lipids: Acylcarnitines
3−Methylnonanedioylcarnitine	Cluster 4	Lipids: Acylcarnitines
3−Hydroxybutyrylcarnitine	Cluster 4	Lipids: Acylcarnitines
Cis−5−Tetradecenoylcarnitine	Cluster 4	Lipids: Acylcarnitines
Heptadecanoyl carnitine	Cluster 4	Lipids: Acylcarnitines
Butyrylcarnitine	Cluster 5	Lipids: Acylcarnitines
Note: Acylcarnitine metabolites identified in seminal plasma of dairy goat bucks.The table lists the acylcarnitine metabolites detected in the seminal plasma under different treatment conditions, including their associated cluster from k-means clustering and their metabolite category.
